# Supplementary material for: Isolation and Bioactive Characterization of Berberis kaschgarica Rupr-Derived Exosome-Like Nanovesicles: Exploring Therapeutic Potential in Atherosclerosis Pathogenesis
Source: Biology (Basel). 2025 Jun 19;14(6):726. doi: 10.3390/biology14060726 (PMC12189238; doi:10.3390/biology14060726)
Supplement: Supplementary file 1 [file biology-14-00726-s001.zip]

Archive with 2 entries (2 files):
- Supplementary Tables S2-S5.pdf
- Table S1.xlsx
