# Supplementary material for: Isolation and Bioactive Characterization of Berberis kaschgarica Rupr-Derived Exosome-Like Nanovesicles: Exploring Therapeutic Potential in Atherosclerosis Pathogenesis
Source: Biology (Basel). 2025 Jun 19;14(6):726. doi: 10.3390/biology14060726 (PMC12189238; doi:10.3390/biology14060726)
Supplement: Supplementary file 1 [file biology-14-00726-s001.zip › Table S1.xlsx]

## Sheet: proteinGroups
Identification details of the proteins identified in BELNs.
Protein	Protein names	Gene names	Number of proteins	Peptides	Razor + unique peptides	Unique peptides	Sequence coverage [%]	Mol. weight [kDa]	Sequence length	Sequence lengths	Q-value	Score	MS/MS count	id	Intensity	iBAQ
A0A4Y7IXV6	Uncharacterized protein OS=Papaver somniferum OX=3469 GN=C5167_020752 PE=3 SV=1	C5167_020752	29	1	1	1	8.7	11.296	104	104;148;471;197;161;154;154;153;152;152;151;151;151;151;148;133;148;147;147;146;146;146;145;143;141;139;136;134;772	0	9.2131	3	0	195270000	48818000
A0A4Y7I3X8	Glutamate decarboxylase OS=Papaver somniferum OX=3469 GN=C5167_036388 PE=3 SV=1	C5167_036388	1	1	1	1	2.7	57.618	512	512	0	7.6899	1	1	1183500	42268
A0A4Y7K506	Obg-like ATPase 1 OS=Papaver somniferum OX=3469 GN=C5167_011600 PE=3 SV=1	C5167_011600	2	1	1	1	2.5	44.497	394	394;394	0	7.1424	1	2	7516200	268440
A0A4Y7I6T9	phosphoenolpyruvate carboxylase OS=Papaver somniferum OX=3469 GN=C5167_036375 PE=3 SV=1	C5167_036375	1	16	6	6	16.7	110.87	969	969	0	44.954	11	3	184970000	2338000
A0A4Y7I6W4	14-3-3 domain-containing protein OS=Papaver somniferum OX=3469 GN=C5167_036390 PE=3 SV=1	C5167_036390	1	2	1	1	11	29.722	263	263	0	127.78	3	4	15336000	508680
A0A4Y7I6Z0	RRM domain-containing protein OS=Papaver somniferum OX=3469 GN=C5167_037522 PE=4 SV=1	C5167_037522	3	2	2	2	16.8	14.405	143	143;153;163	0	86.505	6	5	278330000	25302000
A0A4Y7K119	EF-hand domain-containing protein OS=Papaver somniferum OX=3469 GN=C5167_010236 PE=4 SV=1	C5167_010236	2	1	1	1	1.6	90.632	808	808;815	0.004	5.9796	1	6	2193300	45694
A0A4Y7I7A5	Phosphoglycerate kinase (Fragment) OS=Papaver somniferum OX=3469 GN=C5167_036655 PE=3 SV=1	C5167_036655	1	2	1	1	5.4	69.22	643	643	0	6.6873	2	7	4057500	90166
A0A4Y7I7B4	Uncharacterized protein OS=Papaver somniferum OX=3469 GN=C5167_036469 PE=4 SV=1	C5167_036469	1	1	1	1	7	15.388	128	128	1	-2	0	8	361560	40173
A0A4Y7I7C7	Glycosyltransferase OS=Papaver somniferum OX=3469 GN=C5167_036366 PE=3 SV=1	C5167_036366	1	1	1	1	3.5	55.209	485	485	0.0036232	5.8287	0	9	1657900	53482
A0A4Y7J5Y4	Tubulin/FtsZ GTPase domain-containing protein OS=Papaver somniferum OX=3469 GN=C5167_014021 PE=3 SV=1	C5167_014021	3	1	1	1	14.6	9.2775	82	82;137;137	0	6.916	1	10	6814600	1362900
A0A4Y7I7G5	Serine carboxypeptidase S28 family protein OS=Papaver somniferum OX=3469 GN=C5167_037686 PE=3 SV=1	C5167_037686	2	1	1	1	2.5	54.475	483	483;515	0	6.5178	1	11	3858500	148400
A0A4Y7I7V9	glycine--tRNA ligase OS=Papaver somniferum OX=3469 GN=C5167_037981 PE=3 SV=1	C5167_037981	3	1	1	1	2.4	70.454	628	628;648;683	0.003937	5.9604	1	12	7424300	181080
A0A4Y7I7X4	VWFA domain-containing protein OS=Papaver somniferum OX=3469 GN=C5167_037855 PE=3 SV=1	C5167_037855	2	1	1	1	2.5	43.071	407	407;424	0	22.249	0	13	6037600	301880
A0A4Y7JZT4	ENTH domain-containing protein OS=Papaver somniferum OX=3469 GN=C5167_009766 PE=4 SV=1	C5167_009766	2	1	1	1	1.8	67.906	605	605;605	0.0068027	5.7642	0	14	1594300	43090
A0A4Y7K2D5	Alcohol dehydrogenase OS=Papaver somniferum OX=3469 GN=C5167_009806 PE=3 SV=1	C5167_009806	2	1	1	1	2.9	41.036	378	378;378	0	10.64	2	15	6586000	286350
A0A4Y7K7A2	Biotin carboxylase OS=Papaver somniferum OX=3469 GN=C5167_011511 PE=4 SV=1	C5167_011511	2	2	2	2	4.9	62.284	572	572;572	0	48.313	2	16	14824000	361560
A0A4Y7K4R1	Enoyl reductase (ER) domain-containing protein OS=Papaver somniferum OX=3469 GN=C5167_010634 PE=3 SV=1	C5167_010634	2	1	1	1	4.2	38.805	357	357;357	0.0035088	5.7905	1	17	4482400	224120
A0A4Y7I8L4	Uncharacterized protein OS=Papaver somniferum OX=3469 GN=C5167_037337 PE=4 SV=1	C5167_037337	1	1	1	1	5	22.62	201	201	1	-2	1	18	865060	86506
A0A4Y7KGE1	40S ribosomal protein S18 OS=Papaver somniferum OX=3469 GN=C5167_034240 PE=3 SV=1	C5167_034240	4	1	1	1	8.6	17.653	152	152;152;152;164	0	18.402	2	19	37439000	3614600
A0A4Y7I8Q4	RING-type E3 ubiquitin transferase OS=Papaver somniferum OX=3469 GN=C5167_036816 PE=4 SV=1	C5167_036816	1	1	1	1	1.7	96.27	889	889	0	10.529	1	20	1959600	31607
A0A4Y7I8R9	ATP synthase subunit alpha, mitochondrial OS=Papaver somniferum OX=3469 GN=C5167_038290 PE=3 SV=1	C5167_038290	2	1	1	1	2.8	50.462	458	458;493	0	6.4834	1	21	4821600	241080
A0A4Y7JYD2	Glyceraldehyde-3-phosphate dehydrogenase OS=Papaver somniferum OX=3469 GN=C5167_008740 PE=3 SV=1	C5167_008740	2	1	1	1	3.3	44.741	420	420;420	0	10.794	3	22	103270000	3824800
A0A4Y7I958	ADP-ribosylation factor OS=Papaver somniferum OX=3469 GN=C5167_038314 PE=3 SV=1	C5167_038314	5	4	4	4	26	21.762	192	192;84;146;66;182	0	73.409	10	23	203080000	16180000
A0A4Y7I9H4	Uncharacterized protein OS=Papaver somniferum OX=3469 GN=C5167_037641 PE=4 SV=1	C5167_037641	1	1	1	1	4	32.681	274	274	1	-2	1	24	19062000	1121300
A0A4Y7K1R8	DUF4378 domain-containing protein OS=Papaver somniferum OX=3469 GN=C5167_009963 PE=4 SV=1	C5167_009963	2	1	1	1	2.5	44.843	395	395;401	1	-2	0	25	1372500	54901
A0A4Y7IAR2	NmrA-like domain-containing protein OS=Papaver somniferum OX=3469 GN=C5167_037548 PE=4 SV=1	C5167_037548	2	1	1	1	3.9	34.195	308	308;531	0	6.6517	2	26	47444000	2156500
A0A4Y7KVM4	Histone H2A/H2B/H3 domain-containing protein OS=Papaver somniferum OX=3469 GN=C5167_001803 PE=3 SV=1	C5167_001803	20	1	1	1	9.3	8.475	75	75;99;225;191;172;168;161;154;153;147;139;136;136;136;133;132;123;116;114;339	0	7.2555	2	27	25395000	8464800
A0A4Y7K2M7	Small ribosomal subunit protein uS10 domain-containing protein OS=Papaver somniferum OX=3469 GN=C5167_010289 PE=3 SV=1	C5167_010289	4	1	1	1	16.9	7.9511	71	71;123;125;146	0	6.7431	1	28	32633000	6526700
A0A4Y7K0B8	T-complex protein 1 subunit eta OS=Papaver somniferum OX=3469 GN=C5167_010463 PE=3 SV=1	C5167_010463	2	1	1	1	2.5	60.055	555	555;555	0	7.0785	1	29	997160	26241
A0A4Y7IC70	Vacuolar proton pump subunit B OS=Papaver somniferum OX=3469 GN=C5167_037938 PE=3 SV=1	C5167_037938	3	2	2	2	6	53.807	483	483;485;486	0	32.627	3	30	25629000	883750
A0A4Y7IIG3	pyruvate decarboxylase OS=Papaver somniferum OX=3469 GN=C5167_017103 PE=3 SV=1	C5167_017103	8	1	1	1	1.5	56.748	527	527;601;602;605;605;605;613;619	0	6.9764	1	31	29782000	1567500
A0A4Y7ICQ3	Plectin/eS10 N-terminal domain-containing protein OS=Papaver somniferum OX=3469 GN=C5167_038153 PE=3 SV=1	C5167_038153	4	1	1	1	7.4	19.273	175	175;179;179;181	0	7.1826	1	32	8270000	689160
A0A4Y7ICQ5	Carotenoid cleavage dioxygenase 1 OS=Papaver somniferum OX=3469 GN=C5167_039658 PE=3 SV=1	C5167_039658	1	1	1	1	2.5	62.121	550	550	0	6.0938	1	33	10141000	289730
A0A4Y7ID22	Guanine nucleotide exchange factor SPIKE 1 OS=Papaver somniferum OX=3469 GN=C5167_038270 PE=3 SV=1	C5167_038270	2	1	1	1	0.8	211.14	1871	1871;1890	0	15.033	1	34	1603600	15273
A0A4Y7IDL9	DYW domain-containing protein OS=Papaver somniferum OX=3469 GN=C5167_038432 PE=4 SV=1	C5167_038432	2	1	1	1	2.5	40.317	358	358;680	0.0034843	5.7839	1	35	0	0
A0A4Y7JPL6	Protein kinase domain-containing protein OS=Papaver somniferum OX=3469 GN=C5167_024423 PE=3 SV=1	C5167_024423	5	1	1	1	8.8	20.81	182	182;305;344;362;363	0	6.0635	1	36	24445000	1880400
A0A4Y7J4N7	Protein kinase domain-containing protein OS=Papaver somniferum OX=3469 GN=C5167_013882 PE=4 SV=1	C5167_013882	4	1	1	1	3	56.698	503	503;504;521;522	0	6.1713	1	37	5999600	199990
A0A4Y7JYG2	40S ribosomal protein SA (Fragment) OS=Papaver somniferum OX=3469 GN=C5167_009316 PE=3 SV=1	C5167_009316	2	1	1	1	2.8	31.465	289	289;292	0.0038462	5.9132	1	38	21487000	1432500
A0A4Y7K0K1	MSP domain-containing protein OS=Papaver somniferum OX=3469 GN=C5167_009185 PE=3 SV=1	C5167_009185	4	2	2	2	7.6	31.105	276	276;277;277;277	0	11.864	1	39	8123500	477850
A0A4Y7JD76	Ribosomal protein L35Ae OS=Papaver somniferum OX=3469 GN=C5167_005248 PE=3 SV=1	C5167_005248	3	1	1	1	20	10.281	90	90;112;112	0.0035587	5.8093	1	40	14764000	2109100
A0A4Y7JZ10	40S ribosomal protein S8 OS=Papaver somniferum OX=3469 GN=C5167_009506 PE=3 SV=1	C5167_009506	3	1	1	1	6.9	24.645	217	217;217;220	0	7.8658	1	41	15196000	1168900
A0A4Y7IER7	Uncharacterized protein OS=Papaver somniferum OX=3469 GN=C5167_040342 PE=4 SV=1	C5167_040342	1	1	1	1	9.4	12.035	106	106	1	-2	1	42	5609800	801400
A0A4Y7IQ79	Calcineurin B-like protein OS=Papaver somniferum OX=3469 GN=C5167_019474 PE=3 SV=1	C5167_019474	3	1	1	1	3.8	24.227	213	213;225;226	0	10.157	2	43	5896700	393110
A0A4Y7K2K6	Isocitrate dehydrogenase [NADP] OS=Papaver somniferum OX=3469 GN=C5167_011294 PE=3 SV=1	C5167_011294	2	3	3	2	7.2	46.837	416	416;416	0	18.831	4	44	113480000	3342300
A0A4Y7JYX5	peptidylprolyl isomerase OS=Papaver somniferum OX=3469 GN=C5167_009476 PE=3 SV=1	C5167_009476	2	1	1	1	2.2	61.271	543	543;543	1	-2	1	45	106780	2542.5
A0A4Y7JRZ6	Cytochrome c domain-containing protein OS=Papaver somniferum OX=3469 GN=C5167_025612 PE=3 SV=1	C5167_025612	3	1	1	1	9.8	12.27	112	112;112;113	0.0036765	5.8482	1	46	19097000	2387100
A0A4Y7IG96	Pentacotripeptide-repeat region of PRORP domain-containing protein OS=Papaver somniferum OX=3469 GN=C5167_040841 PE=4 SV=1	C5167_040841	3	1	1	1	4.4	54.479	475	475;622;622	1	-2	1	47	6390300	193650
A0A4Y7IG63	Uncharacterized protein OS=Papaver somniferum OX=3469 GN=C5167_039377 PE=4 SV=1	C5167_039377	1	1	1	1	5.5	22.681	199	199	1	-2	0	48	1464000	133090
A0A4Y7IGF0	Tim44-like domain-containing protein OS=Papaver somniferum OX=3469 GN=C5167_039739 PE=3 SV=1	C5167_039739	1	1	1	1	4.7	43.147	383	383	1	-2	2	49	52044000	1858700
A0A4Y7J137	S5 DRBM domain-containing protein OS=Papaver somniferum OX=3469 GN=C5167_012499 PE=3 SV=1	C5167_012499	4	1	1	1	5.4	29.95	276	276;277;277;278	0	6.0474	1	50	2283400	108730
A0A4Y7IGZ5	40S ribosomal protein S6 (Fragment) OS=Papaver somniferum OX=3469 GN=C5167_039928 PE=3 SV=1	C5167_039928	5	1	1	1	3.7	27.856	245	245;247;247;247;265	0	6.5617	1	51	23102000	1443900
A0A4Y7JZI7	MACPF domain-containing protein OS=Papaver somniferum OX=3469 GN=C5167_008886 PE=4 SV=1	C5167_008886	2	1	1	1	2.5	70.177	629	629;646	0.003663	5.8457	1	52	4481100	124480
A0A4Y7IKE8	Phosphoglycerate kinase OS=Papaver somniferum OX=3469 GN=C5167_041198 PE=3 SV=1	C5167_041198	2	3	3	2	10.9	42.625	403	403;403	0	22.441	4	53	140450000	4950500
A0A4Y7IIP9	Dihydrolipoyl dehydrogenase OS=Papaver somniferum OX=3469 GN=C5167_017190 PE=3 SV=1	C5167_017190	1	1	1	1	3	53.648	508	508	0.0069204	5.7719	1	54	8514900	266090
A0A4Y7IJ69	Uncharacterized protein OS=Papaver somniferum OX=3469 GN=C5167_041118 PE=4 SV=1	C5167_041118	3	2	1	1	10.3	22.546	203	203;203;204	0	6.4531	1	55	8831200	490620
A0A4Y7IJL5	WRC domain-containing protein OS=Papaver somniferum OX=3469 GN=C5167_040900 PE=4 SV=1	C5167_040900	1	1	1	1	4.8	19.342	168	168	1	-2	1	56	315510	39438
A0A4Y7IJL8	arginine--tRNA ligase OS=Papaver somniferum OX=3469 GN=C5167_017496 PE=3 SV=1	C5167_017496	1	1	1	1	1.4	74.761	665	665	0	7.3336	1	57	7413000	176500
A0A4Y7IJW5	Uncharacterized protein OS=Papaver somniferum OX=3469 GN=C5167_040961 PE=3 SV=1	C5167_040961	1	2	1	1	4.3	67.513	609	609	0.0035714	5.8124	1	58	10279000	256970
A0A4Y7IK46	EndoU domain-containing protein OS=Papaver somniferum OX=3469 GN=C5167_041042 PE=3 SV=1	C5167_041042	1	1	1	1	1.8	62.582	547	547	0	6.7213	1	59	11562000	372970
A0A4Y7IK67	C2 domain-containing protein OS=Papaver somniferum OX=3469 GN=C5167_040792 PE=3 SV=1	C5167_040792	1	1	1	1	1.2	121.21	1067	1067	1	-2	1	60	18487000	313340
A0A4Y7IKB7	14-3-3 domain-containing protein OS=Papaver somniferum OX=3469 GN=C5167_017762 PE=3 SV=1	C5167_017762	1	3	1	1	13.7	29.018	256	256	0	15.328	2	61	1866400	103690
A0A4Y7IKM4	Uncharacterized protein OS=Papaver somniferum OX=3469 GN=C5167_040958 PE=4 SV=1	C5167_040958	1	2	2	2	2.9	104.48	947	947	0	15.317	2	62	19062000	346570
A0A4Y7IKS0	DUF4057 domain-containing protein OS=Papaver somniferum OX=3469 GN=C5167_017739 PE=4 SV=1	C5167_017739	1	1	1	1	3.3	36.114	336	336	0.0039526	5.9656	1	63	6227800	259490
A0A4Y7IKT3	NB-ARC domain-containing protein OS=Papaver somniferum OX=3469 GN=C5167_040999 PE=4 SV=1	C5167_040999	1	1	1	1	0.9	90.574	801	801	0.0035971	5.8207	1	64	0	0
A0A4Y7IKW4	Aminopeptidase OS=Papaver somniferum OX=3469 GN=C5167_017955 PE=3 SV=1	C5167_017955	2	1	1	1	1.7	98.76	875	875;882	0	6.0023	1	65	0	0
A0A4Y7J1P7	Uncharacterized protein OS=Papaver somniferum OX=3469 GN=C5167_013902 PE=4 SV=1	C5167_013902	2	1	1	1	8.3	20.606	193	193;241	0	61.618	1	66	2391500	265720
A0A4Y7JZY7	Uncharacterized protein (Fragment) OS=Papaver somniferum OX=3469 GN=C5167_009926 PE=3 SV=1	C5167_009926	3	1	1	1	7.1	17.666	156	156;193;193	0	15.765	1	67	28510000	2851000
A0A4Y7ILY3	Polyadenylate-binding protein OS=Papaver somniferum OX=3469 GN=C5167_016898 PE=3 SV=1	C5167_016898	2	1	1	1	2	71.983	660	660;661	0	35.842	1	68	3231800	92336
A0A4Y7IM33	30S ribosomal protein S8, chloroplastic OS=Papaver somniferum OX=3469 GN=C5167_000290 PE=3 SV=1	C5167_000290	3	1	1	1	6.9	14.862	130	130;200;225	0.0036496	5.8424	1	69	27756000	2775600
A0A4Y7IM73	cysteine desulfurase OS=Papaver somniferum OX=3469 GN=C5167_016980 PE=3 SV=1	C5167_016980	1	1	1	1	5.2	55.031	498	498	1	-2	1	70	0	0
A0A4Y7IM85	Pectin acetylesterase OS=Papaver somniferum OX=3469 GN=C5167_017267 PE=3 SV=1	C5167_017267	1	1	1	1	2.9	45.978	412	412	0	6.8009	1	71	6454400	379670
A0A4Y7J4Q3	Protein TIFY OS=Papaver somniferum OX=3469 GN=C5167_013890 PE=3 SV=1	C5167_013890	2	1	1	1	3.3	33.45	302	302;302	1	-2	1	72	50442000	3603000
A0A4Y7IMI0	ATP citrate synthase OS=Papaver somniferum OX=3469 GN=C5167_017088 PE=4 SV=1	C5167_017088	1	2	2	2	4.1	65.893	608	608	0	13.988	4	73	35977000	1058200
A0A4Y7KF35	Protein kinase domain-containing protein OS=Papaver somniferum OX=3469 GN=C5167_035293 PE=4 SV=1	C5167_035293	3	1	1	1	5.7	25.896	229	229;1543;1544	1	-2	1	74	860730	66210
A0A4Y7JS12	Peptidyl-prolyl cis-trans isomerase OS=Papaver somniferum OX=3469 GN=C5167_024549 PE=3 SV=1	C5167_024549	14	1	1	1	3.7	17.833	164	164;171;171;172;173;185;189;216;231;361;378;397;635;822	0.0068259	5.765	1	75	6364800	530400
A0A4Y7IMV1	Pectinesterase inhibitor domain-containing protein OS=Papaver somniferum OX=3469 GN=C5167_017211 PE=3 SV=1	C5167_017211	1	1	1	1	1.4	149.83	1349	1349	1	-2	0	76	1858700	24783
A0A4Y7IMX2	Peptidase A1 domain-containing protein OS=Papaver somniferum OX=3469 GN=C5167_017239 PE=3 SV=1	C5167_017239	1	1	1	1	2.4	53.877	496	496	0	11.649	1	77	32072000	1457800
A0A4Y7IN39	ATP synthase subunit beta OS=Papaver somniferum OX=3469 GN=C5167_018731 PE=3 SV=1	C5167_018731	2	6	6	6	16.9	59.558	557	557;353	0	57.267	7	78	108660000	3622000
A0A4Y7IN42	Cysteine synthase OS=Papaver somniferum OX=3469 GN=C5167_017315 PE=3 SV=1	C5167_017315	3	5	5	5	20	34.497	325	325;295;361	0	186.6	10	79	105670000	5071100
A0A4Y7IY19	40S ribosomal protein S3 OS=Papaver somniferum OX=3469 GN=C5167_021039 PE=3 SV=1	C5167_021039	4	2	2	2	10.2	27.414	245	245;246;246;253	0	11.79	3	80	13354000	741890
A0A4Y7IP94	Annexin OS=Papaver somniferum OX=3469 GN=C5167_017740 PE=3 SV=1	C5167_017740	1	1	1	1	3.2	35.753	317	317	0	6.4442	1	81	3235600	161780
A0A4Y7IVN2	Phospholipase D OS=Papaver somniferum OX=3469 GN=C5167_021364 PE=3 SV=1	C5167_021364	4	4	4	4	5	91.811	813	813;813;816;799	0	29.331	7	82	142120000	2733000
A0A4Y7ISE0	Protein ROOT HAIR DEFECTIVE 3 homolog OS=Papaver somniferum OX=3469 GN=C5167_020219 PE=3 SV=1	C5167_020219	2	1	1	1	1.4	87.295	780	780;820	0	6.5403	2	83	10076000	228990
A0A4Y7J428	VOC domain-containing protein OS=Papaver somniferum OX=3469 GN=C5167_014061 PE=4 SV=1	C5167_014061	4	1	1	1	7.6	18.839	171	171;284;373;374	0	17.615	1	84	20486000	1575900
A0A4Y7ISV8	C2 and GRAM domain-containing protein OS=Papaver somniferum OX=3469 GN=C5167_018941 PE=4 SV=1	C5167_018941	2	1	1	1	1	120.97	1073	1073;3750	1	-2	0	85	56925	964.82
A0A4Y7IRA8	Uncharacterized protein OS=Papaver somniferum OX=3469 GN=C5167_018754 PE=4 SV=1	C5167_018754	1	1	1	1	4.5	29.853	266	266	1	-2	0	86	5484600	685580
A0A4Y7IRF6	3-hydroxyisobutyryl-CoA hydrolase OS=Papaver somniferum OX=3469 GN=C5167_018801 PE=3 SV=1	C5167_018801	1	1	1	1	4.9	15.843	144	144	0.0038023	5.889	1	87	5665900	566590
A0A4Y7L4R8	tRNA(Phe) (4-demethylwyosine(37)-C(7)) aminocarboxypropyltransferase OS=Papaver somniferum OX=3469 GN=C5167_043116 PE=4 SV=1	C5167_043116	2	1	1	1	5.1	42.539	374	374;594	1	-2	1	88	12897000	560760
A0A4Y7ISZ2	NADPH:adrenodoxin oxidoreductase, mitochondrial OS=Papaver somniferum OX=3469 GN=C5167_019686 PE=3 SV=1	C5167_019686	1	1	1	1	2.6	54.634	495	495	0.0037594	5.8756	1	89	4157100	122270
A0A4Y7J7Y8	Proteasome subunit alpha type OS=Papaver somniferum OX=3469 GN=C5167_014599 PE=3 SV=1	C5167_014599	3	1	1	1	5.5	30.248	273	273;274;274	0	10.448	3	90	7117500	444850
A0A4Y7IU79	Large ribosomal subunit protein uL15/eL18 domain-containing protein OS=Papaver somniferum OX=3469 GN=C5167_019412 PE=3 SV=1	C5167_019412	3	3	3	3	18.3	20.726	186	186;220;1362	0	54.405	2	91	46638000	4464200
A0A4Y7IUA5	NAD-dependent epimerase/dehydratase domain-containing protein OS=Papaver somniferum OX=3469 GN=C5167_020692 PE=4 SV=1	C5167_020692	2	1	1	1	4.5	42.273	374	374;375	0	6.2521	1	92	59235000	2575400
A0A4Y7IVI3	Large ribosomal subunit protein eL14 domain-containing protein OS=Papaver somniferum OX=3469 GN=C5167_020586 PE=3 SV=1	C5167_020586	1	1	1	1	8.2	16.778	146	146	0	7.0788	4	93	8988900	898890
A0A4Y7IVT6	MPN domain-containing protein OS=Papaver somniferum OX=3469 GN=C5167_011862 PE=3 SV=1	C5167_011862	1	1	1	1	2.7	62.11	558	558	1	-2	0	94	204260	6189.6
A0A4Y7IW43	Fumarylacetoacetase-like C-terminal domain-containing protein OS=Papaver somniferum OX=3469 GN=C5167_011959 PE=3 SV=1	C5167_011959	1	1	1	1	6.2	24.338	226	226	0.0035211	5.7911	1	95	3725700	286590
A0A4Y7IW89	Sucrose synthase OS=Papaver somniferum OX=3469 GN=C5167_011998 PE=3 SV=1	C5167_011998	1	1	1	1	1.1	92.96	815	815	0	7.0344	1	96	42464000	884660
A0A4Y7J7J1	Coatomer subunit alpha OS=Papaver somniferum OX=3469 GN=C5167_014589 PE=4 SV=1	C5167_014589	4	2	2	2	2.1	136.35	1215	1215;1215;352;1216	0	16.494	2	97	10431000	133740
A0A4Y7L5M6	Malate dehydrogenase OS=Papaver somniferum OX=3469 GN=C5167_042824 PE=3 SV=1	C5167_042824	5	2	2	2	8.4	35.428	332	332;332;332;332;334	0	67.134	6	98	217000000	10404000
A0A4Y7IXH4	eRF1 domain-containing protein OS=Papaver somniferum OX=3469 GN=C5167_020845 PE=3 SV=1	C5167_020845	1	1	1	1	2.5	59.407	527	527	0	8.5233	1	99	12059000	401970
A0A4Y7IXR4	AAA+ ATPase domain-containing protein OS=Papaver somniferum OX=3469 GN=C5167_020967 PE=3 SV=1	C5167_020967	2	2	1	1	6.6	47.453	423	423;438	0	9.4777	1	100	919710	36788
A0A4Y7J6L0	Uncharacterized protein OS=Papaver somniferum OX=3469 GN=C5167_014950 PE=4 SV=1	C5167_014950	4	1	1	1	4.5	20.609	178	178;186;260;261	0	6.0929	1	101	26533000	2412100
A0A4Y7IY23	phosphoenolpyruvate carboxylase OS=Papaver somniferum OX=3469 GN=C5167_021127 PE=3 SV=1	C5167_021127	2	11	1	1	8.4	135.5	1196	1196;143	0.0039683	5.969	1	102	113920000	1424000
A0A4Y7IYN8	ATP-dependent RNA helicase OS=Papaver somniferum OX=3469 GN=C5167_021337 PE=3 SV=1	C5167_021337	3	5	5	5	15	46.901	414	414;423;411	0	86.983	3	103	116770000	4696000
A0A4Y7IZ47	dynamin GTPase OS=Papaver somniferum OX=3469 GN=C5167_012322 PE=3 SV=1	C5167_012322	2	1	1	1	1.1	99.328	910	910;911	0	6.0025	1	104	10458000	168670
A0A4Y7IZ51	MPN domain-containing protein OS=Papaver somniferum OX=3469 GN=C5167_013018 PE=3 SV=1	C5167_013018	2	2	2	2	8.1	34.946	310	310;320	0	12.167	2	105	11690000	687670
A0A4Y7LK83	Methyltransferase type 11 domain-containing protein OS=Papaver somniferum OX=3469 GN=C5167_047317 PE=4 SV=1	C5167_047317	3	1	1	1	3	25.819	233	233;233;263	0.0035842	5.818	1	106	0	0
A0A4Y7IZE1	Uncharacterized protein OS=Papaver somniferum OX=3469 GN=C5167_012014 PE=4 SV=1	C5167_012014	1	1	1	1	6.2	34.677	307	307	1	-2	1	107	0	0
A0A4Y7KKD9	Elongation factor G, chloroplastic OS=Papaver somniferum OX=3469 GN=C5167_048822 PE=3 SV=1	C5167_048822	2	1	1	1	2.1	77.553	704	704;704	0	7.4462	1	108	330610000	7688500
A0A4Y7J0G9	Aspartate aminotransferase OS=Papaver somniferum OX=3469 GN=C5167_012797 PE=3 SV=1	C5167_012797	2	2	2	2	5.6	49.043	449	449;449	0	14.402	2	109	11305000	314020
A0A4Y7J406	Uncharacterized protein OS=Papaver somniferum OX=3469 GN=C5167_013340 PE=4 SV=1	C5167_013340	9	2	2	2	9.6	24.212	218	218;227;227;207;216;216;216;217;217	0	12.247	2	110	237610000	15841000
A0A4Y7J0Q1	Elongation factor 1-gamma OS=Papaver somniferum OX=3469 GN=C5167_012864 PE=3 SV=1	C5167_012864	2	1	1	1	3.6	44.383	389	389;419	0	6.4001	1	111	43641000	1897400
A0A4Y7J0R5	P-type H(+)-exporting transporter OS=Papaver somniferum OX=3469 GN=C5167_012100 PE=3 SV=1	C5167_012100	2	4	2	2	3.2	173.14	1565	1565;829	0	60.396	5	112	51429000	634920
A0A4Y7JP97	Pyruvate decarboxylase OS=Papaver somniferum OX=3469 GN=C5167_023314 PE=3 SV=1	C5167_023314	2	1	1	1	2.6	62.357	580	580;581	0.0036364	5.8319	2	113	6081300	178860
A0A4Y7J109	Glucose-6-phosphate isomerase OS=Papaver somniferum OX=3469 GN=C5167_013683 PE=3 SV=1	C5167_013683	2	1	1	1	3.7	51.106	460	460;623	0	8.1091	1	114	2182000	70389
A0A4Y7J173	CBM20 domain-containing protein OS=Papaver somniferum OX=3469 GN=C5167_012274 PE=4 SV=1	C5167_012274	2	1	1	1	1.7	85.64	772	772;809	0	9.3163	1	115	4338500	92309
A0A4Y7J187	Trichome birefringence-like N-terminal domain-containing protein OS=Papaver somniferum OX=3469 GN=C5167_013473 PE=3 SV=1	C5167_013473	1	1	1	1	3	73.476	670	670	1	-2	0	116	1822200	47954
A0A4Y7J1N1	GTP-binding nuclear protein OS=Papaver somniferum OX=3469 GN=C5167_012521 PE=3 SV=1	C5167_012521	2	2	2	2	5.7	38.222	335	335;199	0	13.162	4	117	7433000	353950
A0A4Y7KM13	Uncharacterized protein OS=Papaver somniferum OX=3469 GN=C5167_048860 PE=4 SV=1	C5167_048860	2	1	1	1	5.1	23.926	215	215;215	0	6.3634	1	118	11072000	651290
A0A4Y7J4A2	Uncharacterized protein OS=Papaver somniferum OX=3469 GN=C5167_013419 PE=4 SV=1	C5167_013419	2	1	1	1	4.5	22.418	201	201;206	0	7.7461	1	119	1935300	107520
A0A4Y7KJB8	CRAL-TRIO domain-containing protein OS=Papaver somniferum OX=3469 GN=C5167_048923 PE=3 SV=1	C5167_048923	3	1	1	1	1.4	63.564	563	563;563;582	0	10.413	1	120	513800000	13887000
A0A4Y7J1Z4	DUF642 domain-containing protein OS=Papaver somniferum OX=3469 GN=C5167_012525 PE=4 SV=1	C5167_012525	1	1	1	1	4.4	40.124	366	366	1	-2	4	121	57537000	3076000
A0A4Y7JI59	T-complex protein 1 subunit alpha OS=Papaver somniferum OX=3469 GN=C5167_022552 PE=3 SV=1	C5167_022552	3	1	1	1	1.8	58.969	543	543;543;658	0	7.6056	1	122	6192600	172020
A0A4Y7LJ02	UBC core domain-containing protein OS=Papaver somniferum OX=3469 GN=C5167_047703 PE=3 SV=1	C5167_047703	6	1	1	1	7.4	16.548	148	148;148;148;149;151;274	0.0039062	5.9526	1	123	15536000	3883900
A0A4Y7J270	Ribosomal protein L3 OS=Papaver somniferum OX=3469 GN=C5167_014095 PE=3 SV=1	C5167_014095	1	1	1	1	3.9	44.125	386	386	0.0038168	5.8906	2	124	18505000	428990
A0A4Y7JPA1	Uncharacterized protein OS=Papaver somniferum OX=3469 GN=C5167_023608 PE=3 SV=1	C5167_023608	2	1	1	1	3.7	30.487	273	273;273	0	10.648	2	125	80088000	6057100
A0A4Y7LA49	Ras-related protein Rab7 OS=Papaver somniferum OX=3469 GN=C5167_043633 PE=4 SV=1	C5167_043633	5	3	3	3	14.6	23.01	206	206;206;241;207;243	0	18.578	3	126	132500000	7972700
A0A4Y7J2Z8	Trichome birefringence-like N-terminal domain-containing protein OS=Papaver somniferum OX=3469 GN=C5167_014359 PE=3 SV=1	C5167_014359	1	1	1	1	2.8	52.765	457	457	1	-2	0	127	163430	5635.3
A0A4Y7J3S1	Uncharacterized protein OS=Papaver somniferum OX=3469 GN=C5167_013557 PE=4 SV=1	C5167_013557	2	1	1	1	8.2	20.69	184	184;205	0	30.261	1	128	37600000	3133300
A0A4Y7JTL3	Peroxidase OS=Papaver somniferum OX=3469 GN=C5167_024878 PE=3 SV=1	C5167_024878	2	1	1	1	4.7	34.469	318	318;318	0	16.049	2	129	20636000	729120
A0A4Y7J4G4	K Homology domain-containing protein OS=Papaver somniferum OX=3469 GN=C5167_013505 PE=4 SV=1	C5167_013505	1	1	1	1	2.1	86.021	822	822	0	6.6523	2	130	3358600	111950
A0A4Y7J4J8	Trichome birefringence-like N-terminal domain-containing protein OS=Papaver somniferum OX=3469 GN=C5167_014243 PE=3 SV=1	C5167_014243	1	1	1	1	6.6	31.519	274	274	0	7.8239	1	131	0	0
A0A4Y7J4K7	Uncharacterized protein OS=Papaver somniferum OX=3469 GN=C5167_014588 PE=3 SV=1	C5167_014588	1	1	1	1	5.1	37.78	351	351	1	-2	1	132	0	0
A0A4Y7J4R9	Protein kinase domain-containing protein OS=Papaver somniferum OX=3469 GN=C5167_014994 PE=3 SV=1	C5167_014994	1	1	1	1	3.9	44.292	406	406	0	36.087	3	133	9158900	315820
A0A4Y7JS39	Pyrophosphate--fructose 6-phosphate 1-phosphotransferase subunit alpha OS=Papaver somniferum OX=3469 GN=PFP-ALPHA PE=3 SV=1	PFP-ALPHA	2	2	2	2	4.7	67.088	617	617;617	0	13.634	3	134	21327000	216820
A0A4Y7KFJ5	Plasma membrane ATPase OS=Papaver somniferum OX=3469 GN=C5167_034349 PE=3 SV=1	C5167_034349	10	5	5	3	5.8	105.45	955	955;1010;868;889;953;953;966;935;997;653	0	130.51	9	135	81646000	1430500
A0A4Y7KGB9	Ribosomal protein L11 C-terminal domain-containing protein OS=Papaver somniferum OX=3469 GN=C5167_034271 PE=3 SV=1	C5167_034271	4	1	1	1	8.1	17.237	161	161;167;167;168	0.003861	5.9213	1	136	49896000	4989600
A0A4Y7J5V9	Homeobox-leucine zipper protein OS=Papaver somniferum OX=3469 GN=C5167_013967 PE=3 SV=1	C5167_013967	1	1	1	1	2.6	26.474	227	227	0	6.9071	1	137	0	0
A0A4Y7J642	26S proteasome non-ATPase regulatory subunit 1 homolog OS=Papaver somniferum OX=3469 GN=C5167_015459 PE=3 SV=1	C5167_015459	1	3	3	3	4.1	110.39	1013	1013	0	17.978	4	138	15747000	236820
V9MME9	Non-specific lipid-transfer protein OS=Papaver somniferum OX=3469 GN=nsLTP PE=2 SV=1	nsLTP	4	1	1	1	6.9	11.484	116	116;116;116;116	0	6.3586	1	139	56002000	7000300
A0A4Y7J6Q5	Importin subunit alpha OS=Papaver somniferum OX=3469 GN=C5167_014292 PE=3 SV=1	C5167_014292	1	2	2	2	5.9	58.424	528	528	0	24.273	3	140	19837000	734700
A0A4Y7J6V7	NADP-dependent oxidoreductase domain-containing protein OS=Papaver somniferum OX=3469 GN=C5167_014643 PE=4 SV=1	C5167_014643	1	1	1	1	2.1	74.022	674	674	0	8.0094	1	141	4428200	98405
A0A4Y7J776	V-type proton ATPase catalytic subunit A OS=Papaver somniferum OX=3469 GN=C5167_015853 PE=3 SV=1	C5167_015853	1	2	2	2	4.8	68.589	623	623	0	20.383	6	142	36431000	888560
A0A4Y7KZ85	Uncharacterized protein OS=Papaver somniferum OX=3469 GN=C5167_003876 PE=3 SV=1	C5167_003876	3	2	2	2	4.8	66.263	619	619;707;707	0	24.52	4	143	33621000	988860
A0A4Y7J862	ARID domain-containing protein OS=Papaver somniferum OX=3469 GN=C5167_004627 PE=4 SV=1	C5167_004627	1	1	1	1	4.1	68.031	614	614	1	-2	1	144	0	0
A0A4Y7J8D8	Guanosine nucleotide diphosphate dissociation inhibitor OS=Papaver somniferum OX=3469 GN=C5167_015173 PE=3 SV=1	C5167_015173	1	1	1	1	2.2	51.701	461	461	0.0037175	5.866	1	145	11131000	412270
A0A4Y7J8I0	Dihydrolipoyl dehydrogenase OS=Papaver somniferum OX=3469 GN=C5167_015096 PE=3 SV=1	C5167_015096	1	1	1	1	2.5	60.483	567	567	0.0069444	5.7762	1	146	2605000	78940
A0A4Y7JQW0	Thioredoxin domain-containing protein OS=Papaver somniferum OX=3469 GN=C5167_024683 PE=4 SV=1	C5167_024683	2	1	1	1	5.3	19.192	169	169;175	0	6.5617	1	147	3548000	322550
A0A4Y7J8Y1	Calreticulin OS=Papaver somniferum OX=3469 GN=C5167_015086 PE=3 SV=1	C5167_015086	1	1	1	1	2.4	48.02	419	419	0	6.4218	0	148	321990	11499
A0A4Y7J931	Uncharacterized protein OS=Papaver somniferum OX=3469 GN=C5167_015430 PE=3 SV=1	C5167_015430	1	8	8	8	10.5	73.677	668	668	0	161.55	21	149	799010000	9655400
A0A4Y7KLD0	FAS1 domain-containing protein OS=Papaver somniferum OX=3469 GN=C5167_048622 PE=3 SV=1	C5167_048622	2	1	1	1	2.9	47.13	456	456;458	0	6.6477	2	150	103670000	7405200
A0A4Y7KZH1	TCP domain-containing protein OS=Papaver somniferum OX=3469 GN=C5167_001484 PE=4 SV=1	C5167_001484	9	1	1	1	2.8	23.312	214	214;236;258;270;271;351;382;384;450	0.0038314	5.8938	2	151	0	0
A0A4Y7J998	40S ribosomal protein S30 OS=Papaver somniferum OX=3469 GN=C5167_015207 PE=3 SV=1	C5167_015207	1	1	1	1	30.6	5.4423	49	49	1	-2	2	152	12392000	392320
A0A4Y7KGH7	Protein ENHANCED DISEASE RESISTANCE 2 C-terminal domain-containing protein OS=Papaver somniferum OX=3469 GN=C5167_034346 PE=4 SV=1	C5167_034346	2	1	1	1	1.9	34.926	316	316;317	0	6.6694	1	153	0	0
A0A4Y7L141	Histone H2B OS=Papaver somniferum OX=3469 GN=C5167_002902 PE=3 SV=1	C5167_002902	31	2	2	2	16.8	15.799	143	143;149;582;441;274;177;166;164;156;155;151;150;150;150;150;149;149;149;149;149;148;148;148;146;145;144;144;594;143;144;144	0	22.045	3	154	209200000	23245000
A0A4Y7J9R7	Aquaporin OS=Papaver somniferum OX=3469 GN=C5167_004542 PE=3 SV=1	C5167_004542	1	2	2	2	8	30.81	287	287	0	12.585	3	155	25354000	2817100
A0A4Y7JAE2	Nucleoplasmin-like domain-containing protein OS=Papaver somniferum OX=3469 GN=C5167_005087 PE=4 SV=1	C5167_005087	1	1	1	1	8.7	15.908	138	138	1	-2	0	156	197180	28169
A0A4Y7JAV9	Histidine kinase/HSP90-like ATPase domain-containing protein OS=Papaver somniferum OX=3469 GN=C5167_005255 PE=3 SV=1	C5167_005255	4	4	4	4	8	79.904	698	698;699;717;683	0	259.26	10	157	463060000	10684000
A0A4Y7JB03	TOG domain-containing protein OS=Papaver somniferum OX=3469 GN=C5167_005598 PE=4 SV=1	C5167_005598	4	2	2	2	4.3	57.047	513	513;587;587;587	0	11.57	2	158	23561000	841460
A0A4Y7KGK0	Histidine kinase/HSP90-like ATPase domain-containing protein OS=Papaver somniferum OX=3469 GN=C5167_047966 PE=3 SV=1	C5167_047966	5	4	4	4	4.8	81.242	707	707;707;316;706;711	0	77.261	10	159	131010000	3195300
A0A4Y7KKB7	Tubulin beta chain OS=Papaver somniferum OX=3469 GN=C5167_048014 PE=3 SV=1	C5167_048014	2	3	3	3	5.6	50.144	444	444;444	0	102.02	4	160	121140000	5768500
A0A4Y7JK85	T-complex protein 1 subunit zeta OS=Papaver somniferum OX=3469 GN=C5167_022923 PE=3 SV=1	C5167_022923	2	1	1	1	2.3	58.832	531	531;535	0	6.1385	1	161	6314500	197330
A0A4Y7JL57	5-methyltetrahydropteroyltriglutamate--homocysteine S-methyltransferase OS=Papaver somniferum OX=3469 GN=C5167_022512 PE=3 SV=1	C5167_022512	4	5	5	3	8.1	74.501	670	670;1085;765;765	0	32.1	5	162	260390000	5786500
A0A4Y7KF62	Uncharacterized protein OS=Papaver somniferum OX=3469 GN=C5167_034204 PE=3 SV=1	C5167_034204	3	1	1	1	8.6	22.967	197	197;197;197	0	6.5608	1	163	10970000	843850
A0A4Y7JC63	V-type proton ATPase subunit OS=Papaver somniferum OX=3469 GN=C5167_006003 PE=3 SV=1	C5167_006003	1	1	1	1	4.3	40.587	351	351	0	6.0718	1	164	801200	47130
A0A4Y7JCR8	Tubulin beta chain OS=Papaver somniferum OX=3469 GN=C5167_004839 PE=3 SV=1	C5167_004839	1	2	1	1	10.9	27.505	247	247	0	7.8175	2	165	16711000	1285400
A0A4Y7JCS1	Alpha/beta hydrolase fold-3 domain-containing protein OS=Papaver somniferum OX=3469 GN=C5167_004900 PE=4 SV=1	C5167_004900	1	1	1	1	6.3	24.624	221	221	1	-2	0	166	429350	25256
A0A4Y7JCY1	Tubulin alpha chain OS=Papaver somniferum OX=3469 GN=C5167_005965 PE=3 SV=1	C5167_005965	8	6	6	6	19.1	49.623	450	450;451;451;465;450;449;321;206	0	136.96	8	167	86003000	2218400
A0A4Y7KHJ8	Proteasome subunit alpha type (Fragment) OS=Papaver somniferum OX=3469 GN=C5167_034629 PE=3 SV=1	C5167_034629	4	3	3	3	15.7	21.487	197	197;213;235;273	0	21.116	4	168	22413000	1328300
A0A4Y7JD91	Glutamine synthetase OS=Papaver somniferum OX=3469 GN=C5167_005323 PE=3 SV=1	C5167_005323	2	1	1	1	2.8	38.805	353	353;364	0	55.779	2	169	12735000	707510
A0A4Y7JL63	oligopeptidase A OS=Papaver somniferum OX=3469 GN=C5167_023588 PE=3 SV=1	C5167_023588	2	1	1	1	1.9	90.254	804	804;844	0	8.8297	1	170	6243500	135730
A0A4Y7JE29	Protein kinase domain-containing protein OS=Papaver somniferum OX=3469 GN=C5167_005336 PE=4 SV=1	C5167_005336	2	1	1	1	2.8	70.214	651	651;652	0	10.138	1	171	4991700	124790
A0A4Y7L9J0	Tr-type G domain-containing protein OS=Papaver somniferum OX=3469 GN=C5167_044930 PE=4 SV=1	C5167_044930	6	2	2	2	3.4	93.896	843	843;843;843;843;843;843	0	13.992	3	172	8549200	161310
A0A4Y7JEH5	Nucleoside diphosphate kinase OS=Papaver somniferum OX=3469 GN=C5167_006512 PE=3 SV=1	C5167_006512	2	1	1	1	4.2	23.207	212	212;230	0	12.736	1	173	44580000	3184300
A0A4Y7JF09	Glucose-methanol-choline oxidoreductase N-terminal domain-containing protein OS=Papaver somniferum OX=3469 GN=C5167_005888 PE=3 SV=1	C5167_005888	1	1	1	1	4.4	60.799	551	551	1	-2	0	174	1824000	60801
A0A4Y7JF34	UDP-glucose 6-dehydrogenase OS=Papaver somniferum OX=3469 GN=C5167_005829 PE=3 SV=1	C5167_005829	3	2	2	2	4.6	52.811	480	480;485;533	0	13.165	3	175	40019000	1026100
A0A4Y7JHV3	Pyruvate dehydrogenase E1 component subunit beta OS=Papaver somniferum OX=3469 GN=C5167_006940 PE=4 SV=1	C5167_006940	3	1	1	1	3	40.029	372	372;376;376	0	6.0047	1	176	8666200	509770
A0A4Y7JF63	Uncharacterized protein OS=Papaver somniferum OX=3469 GN=C5167_007083 PE=4 SV=1	C5167_007083	1	1	1	1	8.4	25.783	226	226	1	-2	0	177	9745900	812160
A0A4Y7JFA2	Inositol hexakisphosphate and diphosphoinositol-pentakisphosphate kinase OS=Papaver somniferum OX=3469 GN=C5167_006025 PE=3 SV=1	C5167_006025	1	1	1	1	1.7	119.23	1053	1053	0	6.0103	1	178	15673000	233930
A0A4Y7JFD9	Ribosomal protein L15 (Fragment) OS=Papaver somniferum OX=3469 GN=C5167_007096 PE=3 SV=1	C5167_007096	2	1	1	1	6.9	24.075	202	202;204	0	7.8652	1	179	14780000	1137000
A0A4Y7JFG2	EB1 C-terminal domain-containing protein OS=Papaver somniferum OX=3469 GN=C5167_005964 PE=3 SV=1	C5167_005964	2	1	1	1	6.5	30.975	279	279;372	1	-2	1	180	2013500	118440
A0A4Y7JFT1	Transmembrane 9 superfamily member OS=Papaver somniferum OX=3469 GN=C5167_021692 PE=4 SV=1	C5167_021692	1	1	1	1	15.8	11.28	101	101	0.00369	5.8562	0	181	364590	121530
A0A4Y7JFT3	Uncharacterized protein OS=Papaver somniferum OX=3469 GN=C5167_006971 PE=4 SV=1	C5167_006971	8	2	2	1	10.4	24.788	222	222;186;197;199;205;246;264;904	0	12.814	1	182	4425300	49177
A0A4Y7JGK2	Sucrose-phosphate synthase OS=Papaver somniferum OX=3469 GN=C5167_006969 PE=3 SV=1	C5167_006969	2	1	1	1	1.1	106.13	948	948;950	0.0068493	5.7664	1	183	3127700	53926
A0A4Y7L6H6	adenylate kinase OS=Papaver somniferum OX=3469 GN=C5167_042556 PE=3 SV=1	C5167_042556	4	2	2	2	9.9	26.497	242	242;246;246;209	0	11.478	2	184	11697000	649830
A0A4Y7JH30	Protein transport protein Sec61 subunit gamma OS=Papaver somniferum OX=3469 GN=C5167_006656 PE=3 SV=1	C5167_006656	1	1	1	1	17.4	7.7291	69	69	0.0038911	5.9512	1	185	1163800	387940
A0A4Y7JK73	1,3-beta-glucan synthase OS=Papaver somniferum OX=3469 GN=C5167_023274 PE=3 SV=1	C5167_023274	2	1	1	1	0.6	215.39	1885	1885;1926	0	6.0254	1	186	2251400	20102
A0A4Y7JHG7	RRM domain-containing protein OS=Papaver somniferum OX=3469 GN=C5167_006689 PE=4 SV=1	C5167_006689	1	1	1	1	0.6	108.08	972	972	1	-2	1	187	1327800	30878
A0A4Y7JIF3	ATP synthase subunit gamma OS=Papaver somniferum OX=3469 GN=C5167_007136 PE=3 SV=1	C5167_007136	2	1	1	1	3.1	35.125	324	324;324	1	-2	0	188	776210	38811
A0A4Y7JJ89	NADH dehydrogenase [ubiquinone] 1 alpha subcomplex subunit 5, mitochondrial OS=Papaver somniferum OX=3469 GN=C5167_021875 PE=3 SV=1	C5167_021875	2	1	1	1	8.8	19.273	170	170;171	0	7.9507	1	189	2226000	171230
A0A4Y7JJ00	Uncharacterized protein OS=Papaver somniferum OX=3469 GN=C5167_006955 PE=3 SV=1	C5167_006955	5	2	2	2	4.9	67.552	631	631;717;488;533;594	0	21.206	3	190	21309000	532730
A0A4Y7JJ38	Uncharacterized protein OS=Papaver somniferum OX=3469 GN=C5167_007095 PE=4 SV=1	C5167_007095	1	1	1	1	6.3	40.375	350	350	0	6.144	1	191	33497000	1522600
A0A4Y7JJH6	J domain-containing protein OS=Papaver somniferum OX=3469 GN=C5167_021849 PE=4 SV=1	C5167_021849	1	1	1	1	2.4	65.484	575	575	0	6.4635	1	192	0	0
A0A4Y7JJQ2	glycerophosphodiester phosphodiesterase OS=Papaver somniferum OX=3469 GN=C5167_021739 PE=4 SV=1	C5167_021739	1	1	1	1	4.1	45.597	394	394	0	13.393	2	193	0	0
A0A4Y7JJS9	Glyceraldehyde-3-phosphate dehydrogenase OS=Papaver somniferum OX=3469 GN=C5167_021947 PE=3 SV=1	C5167_021947	6	7	7	7	20.4	36.87	339	339;375;218;290;224;311	0	92.324	15	194	660500000	28717000
A0A4Y7KPV9	Eukaryotic translation initiation factor 3 subunit B OS=Papaver somniferum OX=3469 GN=C5167_049631 PE=3 SV=1	C5167_049631	3	1	1	1	2.1	83.252	720	720;720;720	0	20.404	1	195	3540400	80464
A0A4Y7JL29	Tubulin/FtsZ GTPase domain-containing protein OS=Papaver somniferum OX=3469 GN=C5167_023023 PE=3 SV=1	C5167_023023	1	1	1	1	17.6	9.5596	85	85	0	41.146	1	196	13173000	2195600
A0A4Y7K728	Serine hydroxymethyltransferase OS=Papaver somniferum OX=3469 GN=C5167_031853 PE=3 SV=1	C5167_031853	2	2	2	2	6.4	51.786	471	471;471	0	31.052	2	197	51115000	2044600
A0A4Y7JMF4	Asparagine synthetase [glutamine-hydrolyzing] OS=Papaver somniferum OX=3469 GN=C5167_023665 PE=4 SV=1	C5167_023665	2	1	1	1	3.2	63.351	558	558;588	0	11.501	1	198	20831000	771530
A0A4Y7JMM8	phosphoglucomutase (alpha-D-glucose-1,6-bisphosphate-dependent) OS=Papaver somniferum OX=3469 GN=C5167_023003 PE=3 SV=1	C5167_023003	1	1	1	1	1.5	63.36	583	583	0	7.2518	1	199	14221000	364630
A0A4Y7JN00	14-3-3 domain-containing protein OS=Papaver somniferum OX=3469 GN=C5167_022932 PE=3 SV=1	C5167_022932	9	4	4	2	15.1	29.322	259	259;233;251;251;258;251;252;252;303	0	40.379	17	200	118810000	6600300
A0A4Y7JN60	60S ribosomal protein L23 OS=Papaver somniferum OX=3469 GN=C5167_003597 PE=3 SV=1	C5167_003597	1	1	1	1	14.4	14.903	139	139	0	12.659	1	201	0	0
A0A4Y7JND3	allene-oxide cyclase OS=Papaver somniferum OX=3469 GN=C5167_022930 PE=3 SV=1	C5167_022930	1	1	1	1	4.2	31.332	285	285	0.0039841	5.9691	1	202	2034800	101740
A0A4Y7K946	Cell division cycle 5-like protein OS=Papaver somniferum OX=3469 GN=C5167_033438 PE=3 SV=1	C5167_033438	2	1	1	1	1.2	112.12	992	992;992	0	6.2911	1	203	2406500	40108
A0A4Y7JPJ8	Clu domain-containing protein OS=Papaver somniferum OX=3469 GN=C5167_023638 PE=4 SV=1	C5167_023638	1	1	1	1	1.1	200.57	1844	1844	0.0068966	5.7688	1	204	0	0
A0A4Y7JQ16	E2F-associated phosphoprotein OS=Papaver somniferum OX=3469 GN=C5167_023620 PE=4 SV=1	C5167_023620	1	1	1	1	8.2	22.13	194	194	0.0034965	5.7877	1	205	1824800	152060
A0A4Y7KMX2	Small ribosomal subunit protein uS15 N-terminal domain-containing protein OS=Papaver somniferum OX=3469 GN=C5167_048765 PE=3 SV=1	C5167_048765	2	2	2	2	8.6	17.022	151	151;151	0	13.236	2	206	20650000	1877300
A0A4Y7K9R3	Small ribosomal subunit protein uS7 domain-containing protein OS=Papaver somniferum OX=3469 GN=C5167_031888 PE=3 SV=1	C5167_031888	5	2	2	2	11.8	22.508	204	204;204;204;208;208	0	14.674	3	207	66501000	5280600
A0A4Y7JRJ0	Uncharacterized protein OS=Papaver somniferum OX=3469 GN=C5167_025457 PE=3 SV=1	C5167_025457	8	2	2	1	3.7	64.235	572	572;70;75;76;87;135;214;320	0	21.709	2	208	3936800	115790
A0A4Y7JRP0	Bulb-type lectin domain-containing protein OS=Papaver somniferum OX=3469 GN=C5167_025514 PE=4 SV=1	C5167_025514	1	1	1	1	0.9	129.92	1157	1157	0	6.4049	2	209	21100000	383640
A0A4Y7JSG9	ENTH domain-containing protein OS=Papaver somniferum OX=3469 GN=C5167_025275 PE=4 SV=1	C5167_025275	1	1	1	1	1.2	96.104	907	907	0	6.0319	1	210	15849000	587010
A0A4Y7JSU5	Uncharacterized protein OS=Papaver somniferum OX=3469 GN=C5167_024552 PE=4 SV=1	C5167_024552	1	1	1	1	16.8	10.513	95	95	1	-2	0	211	1140000	227990
A0A4Y7JV79	inositol-3-phosphate synthase OS=Papaver somniferum OX=3469 GN=C5167_008306 PE=3 SV=1	C5167_008306	1	1	1	1	2.7	56.784	514	514	0.0039216	5.9568	1	212	3500100	134620
A0A4Y7JW73	S-adenosylmethionine transporter OS=Papaver somniferum OX=3469 GN=C5167_008515 PE=3 SV=1	C5167_008515	1	1	1	1	3	35.992	329	329	0	9.8094	1	213	69691000	3318600
A0A4Y7JWZ6	PLAT domain-containing protein OS=Papaver somniferum OX=3469 GN=C5167_008260 PE=4 SV=1	C5167_008260	2	1	1	1	5.1	19.823	175	175;177	0	6.4919	1	214	52802000	7543200
A0A4Y7JX51	Uncharacterized protein OS=Papaver somniferum OX=3469 GN=C5167_008247 PE=4 SV=1	C5167_008247	1	2	2	0	8.3	25.505	228	228	0	26.818	6	215	156790000	8252000
A0A4Y7JXR5	Eukaryotic translation initiation factor 3 subunit D OS=Papaver somniferum OX=3469 GN=C5167_009057 PE=3 SV=1	C5167_009057	1	1	1	1	3.9	64.324	562	562	0	9.2292	1	216	674540	25944
A0A4Y7JXT1	DUF4057 domain-containing protein OS=Papaver somniferum OX=3469 GN=C5167_008220 PE=4 SV=1	C5167_008220	1	1	1	1	2.9	41.408	381	381	0	8.285	1	217	69054000	2877200
A0A4Y7JXY8	DUF3700 domain-containing protein OS=Papaver somniferum OX=3469 GN=C5167_009143 PE=4 SV=1	C5167_009143	1	1	1	1	3	25.547	231	231	0.0068729	5.7683	1	218	925770	57861
A0A4Y7JXZ7	Uncharacterized protein OS=Papaver somniferum OX=3469 GN=C5167_008601 PE=4 SV=1	C5167_008601	1	1	1	1	1.5	111.83	989	989	1	-2	0	219	1689300	30166
A0A4Y7JY10	Uncharacterized protein OS=Papaver somniferum OX=3469 GN=C5167_009649 PE=4 SV=1	C5167_009649	4	3	3	2	19.9	23.031	211	211;188;214;214	0	21.845	5	220	80691000	5379400
A0A4Y7JZ33	Uncharacterized protein (Fragment) OS=Papaver somniferum OX=3469 GN=C5167_009010 PE=4 SV=1	C5167_009010	1	1	1	1	22.6	10.305	93	93	1	-2	0	221	1656500	276090
A0A4Y7JZS5	B box-type domain-containing protein OS=Papaver somniferum OX=3469 GN=C5167_008895 PE=4 SV=1	C5167_008895	1	1	1	1	4.3	32.972	300	300	0	6.7015	1	222	5892200	368260
A0A4Y7K0V0	Isocitrate lyase OS=Papaver somniferum OX=3469 GN=C5167_009287 PE=3 SV=1	C5167_009287	1	1	1	1	3.4	63.128	565	565	1	-2	1	223	16124000	537480
A0A4Y7K1V8	Protein kinase domain-containing protein OS=Papaver somniferum OX=3469 GN=C5167_009625 PE=4 SV=1	C5167_009625	1	1	1	1	2.6	68.55	621	621	1	-2	0	224	4700100	114640
A0A4Y7K479	Aquaporin OS=Papaver somniferum OX=3469 GN=C5167_010439 PE=3 SV=1	C5167_010439	3	1	1	1	3.5	30.118	282	282;286;286	0	6.9843	0	225	136790000	13679000
A0A4Y7L9Y3	asparagine--tRNA ligase OS=Papaver somniferum OX=3469 GN=C5167_044376 PE=3 SV=1	C5167_044376	2	1	1	1	2.1	63.56	570	570;573	0	5.9862	1	226	4679400	150950
A0A4Y7K7K8	Uncharacterized protein OS=Papaver somniferum OX=3469 GN=C5167_011612 PE=4 SV=1	C5167_011612	1	1	1	1	18.3	11.663	104	104	0	6.4637	1	227	12698000	1814000
A0A4Y7KKV7	Beta-glucosidase OS=Papaver somniferum OX=3469 GN=C5167_049459 PE=3 SV=1	C5167_049459	2	1	1	1	3.1	60.588	520	520;521	0	7.0124	2	228	5305700	176860
A0A4Y7K892	Uncharacterized protein OS=Papaver somniferum OX=3469 GN=C5167_032211 PE=3 SV=1	C5167_032211	1	1	1	1	3.6	49.491	448	448	0	217.79	6	229	78759000	1258600
A0A4Y7KCL0	DAGKc domain-containing protein OS=Papaver somniferum OX=3469 GN=C5167_032820 PE=4 SV=1	C5167_032820	4	1	1	1	7.9	26.394	240	240;477;477;496	0	6.4464	3	230	5248700	192080
A0A4Y7K8T2	MADS-box domain-containing protein OS=Papaver somniferum OX=3469 GN=C5167_032075 PE=4 SV=1	C5167_032075	1	1	1	1	15.3	13.741	118	118	1	-2	1	231	0	0
A0A4Y7KLD8	CCT-theta OS=Papaver somniferum OX=3469 GN=C5167_049160 PE=3 SV=1	C5167_049160	4	1	1	1	3.1	41.111	381	381;543;543;629	0	77.425	1	232	11808000	492000
A0A4Y7KE65	Glutamate decarboxylase OS=Papaver somniferum OX=3469 GN=C5167_033355 PE=3 SV=1	C5167_033355	4	1	1	1	3.5	54.783	488	488;499;499;502	0	10.933	1	233	1883500	72443
A0A4Y7K9E2	Alanyl-transfer RNA synthetases family profile domain-containing protein OS=Papaver somniferum OX=3469 GN=C5167_033147 PE=3 SV=1	C5167_033147	4	2	2	2	6.3	41.572	382	382;771;856;1019	0	12.047	2	234	15463000	672300
A0A4Y7K9L2	Uncharacterized protein OS=Papaver somniferum OX=3469 GN=C5167_032605 PE=4 SV=1	C5167_032605	1	1	1	1	8	19.733	176	176	0.0037453	5.8738	0	235	1519700	151970
A0A4Y7KN48	Acetohydroxy-acid reductoisomerase OS=Papaver somniferum OX=3469 GN=C5167_049753 PE=3 SV=1	C5167_049753	2	1	1	1	3.2	63.517	589	589;589	0	12.121	1	236	2461600	82054
A0A4Y7K9X8	phosphoenolpyruvate carboxylase OS=Papaver somniferum OX=3469 GN=C5167_032165 PE=3 SV=1	C5167_032165	5	18	1	1	20.7	110.22	965	965;453;300;1078;1080	0	17.828	6	237	66370000	140580
A0A4Y7KPL9	Malate dehydrogenase OS=Papaver somniferum OX=3469 GN=C5167_049764 PE=3 SV=1	C5167_049764	3	2	2	2	6.5	37.209	355	355;357;430	0	12.886	2	238	13209000	733860
A0A4Y7KAC0	Uncharacterized protein OS=Papaver somniferum OX=3469 GN=C5167_032447 PE=4 SV=1	C5167_032447	1	2	1	1	12	23.127	208	208	0.0036101	5.8235	1	239	909100	50505
A0A4Y7KXT9	J domain-containing protein OS=Papaver somniferum OX=3469 GN=C5167_001027 PE=4 SV=1	C5167_001027	2	1	1	1	3.2	52.671	467	467;467	0	6.6008	1	240	0	0
A0A4Y7KXM2	t-SNARE coiled-coil homology domain-containing protein OS=Papaver somniferum OX=3469 GN=C5167_001296 PE=4 SV=1	C5167_001296	2	1	1	1	4.3	26.086	233	233;233	0	8.1406	1	241	6551000	385350
A0A4Y7KNX3	Calmodulin-binding protein OS=Papaver somniferum OX=3469 GN=C5167_049280 PE=3 SV=1	C5167_049280	2	1	1	1	2.7	71.263	638	638;640	0.0037037	5.8571	1	242	0	0
A0A4Y7KBN8	Uncharacterized protein OS=Papaver somniferum OX=3469 GN=C5167_032561 PE=3 SV=1	C5167_032561	4	2	2	2	2.5	100.75	893	893;811;853;853	0	13.348	2	243	15260000	299220
A0A4Y7KBP6	Actin OS=Papaver somniferum OX=3469 GN=C5167_032571 PE=3 SV=1	C5167_032571	3	7	1	1	21.2	41.733	377	377;377;377	0	25.807	3	244	9850100	165430
A0A4Y7KKB8	Xylose isomerase OS=Papaver somniferum OX=3469 GN=C5167_049264 PE=3 SV=1	C5167_049264	2	1	1	1	2.5	53.087	476	476;477	0	8.1683	1	245	10514000	328580
A0A4Y7KC98	Cytosol aminopeptidase domain-containing protein OS=Papaver somniferum OX=3469 GN=C5167_034804 PE=3 SV=1	C5167_034804	1	1	1	1	2	61.888	587	587	0	6.5933	1	246	6124700	157040
A0A4Y7KCI8	40S ribosomal protein S17 OS=Papaver somniferum OX=3469 GN=C5167_034285 PE=3 SV=1	C5167_034285	3	1	1	1	17.6	8.1955	68	68;149;149	0	6.7647	3	247	23973000	2744600
A0A4Y7KW21	malate dehydrogenase (NADP(+)) OS=Papaver somniferum OX=3469 GN=C5167_003583 PE=3 SV=1	C5167_003583	2	1	1	1	3.6	48.042	440	440;440	0	7.5725	1	248	7658900	255300
A0A4Y7KCU3	Uncharacterized protein OS=Papaver somniferum OX=3469 GN=C5167_032920 PE=4 SV=1	C5167_032920	2	1	1	1	26.5	7.1413	68	68;135	1	-2	1	249	6540700	1635200
A0A4Y7KCX2	UTP--glucose-1-phosphate uridylyltransferase OS=Papaver somniferum OX=3469 GN=C5167_033321 PE=3 SV=1	C5167_033321	2	3	3	3	7.6	53.423	485	485;488	0	18.076	3	250	73815000	2171000
A0A4Y7KDX5	EF-hand domain-containing protein OS=Papaver somniferum OX=3469 GN=C5167_033360 PE=4 SV=1	C5167_033360	2	2	2	2	30.3	12.192	109	109;149	0	57.674	3	251	30269000	2389400
A0A4Y7KED0	Elongation factor 1-alpha OS=Papaver somniferum OX=3469 GN=C5167_033546 PE=3 SV=1	C5167_033546	13	5	5	5	12.8	49.337	447	447;447;447;447;447;622;245;292;347;349;179;253;400	0	37.596	33	252	583810000	20675000
A0A4Y7L3X3	Oxysterol-binding protein OS=Papaver somniferum OX=3469 GN=C5167_003104 PE=3 SV=1	C5167_003104	3	2	2	2	6.1	51.859	457	457;458;469	0	13.458	2	253	7420700	322640
A0A4Y7KXS7	RuBisCO large subunit-binding protein subunit alpha OS=Papaver somniferum OX=3469 GN=C5167_001122 PE=3 SV=1	C5167_001122	2	1	1	1	2.7	61.579	583	583;583	0	6.0543	1	254	2361700	71568
A0A4Y7LAF7	Isocitrate dehydrogenase [NADP] OS=Papaver somniferum OX=3469 GN=C5167_043739 PE=3 SV=1	C5167_043739	2	2	1	1	5.1	52.982	471	471;475	0	12.27	2	255	13914000	212060
A0A4Y7KFB4	Pyruvate kinase OS=Papaver somniferum OX=3469 GN=C5167_034717 PE=3 SV=1	C5167_034717	2	2	2	2	6.5	55.335	511	511;531	0	37.234	4	256	8246400	235610
A0A4Y7KFZ9	MHD domain-containing protein OS=Papaver somniferum OX=3469 GN=C5167_034279 PE=4 SV=1	C5167_034279	1	1	1	1	1	138.42	1251	1251	0	9.175	1	257	2485300	36019
A0A4Y7KQI6	Adenosylhomocysteinase OS=Papaver somniferum OX=3469 GN=C5167_050080 PE=3 SV=1	C5167_050080	4	3	3	3	7.4	53.435	485	485;528;485;489	0	20.268	3	258	75487000	2698600
A0A4Y7KSZ2	N-acetyltransferase domain-containing protein OS=Papaver somniferum OX=3469 GN=C5167_050760 PE=4 SV=1	C5167_050760	2	1	1	1	1.5	98.794	868	868;892	0	7.1496	1	259	4310100	69518
A0A4Y7KHF0	Protein TIFY OS=Papaver somniferum OX=3469 GN=C5167_034783 PE=3 SV=1	C5167_034783	1	1	1	1	2.7	47.356	443	443	0.003876	5.9468	1	260	1279700	45703
A0A4Y7KJW3	Glutathione peroxidase OS=Papaver somniferum OX=3469 GN=C5167_049115 PE=3 SV=1	C5167_049115	2	1	1	1	3.4	25.895	234	234;234	0	9.9199	1	261	7944800	567490
A0A4Y7KIM6	Protein FAR1-RELATED SEQUENCE OS=Papaver somniferum OX=3469 GN=C5167_035061 PE=3 SV=1	C5167_035061	2	1	1	1	2	87.379	765	765;769	1	-2	0	262	2667100	66678
A0A4Y7KJ40	Uncharacterized protein OS=Papaver somniferum OX=3469 GN=C5167_048842 PE=4 SV=1	C5167_048842	1	1	1	1	4.4	48.768	430	430	0	6.5012	1	263	80049000	3480400
A0A4Y7KLT4	Wax synthase domain-containing protein OS=Papaver somniferum OX=3469 GN=C5167_049290 PE=4 SV=1	C5167_049290	1	1	1	1	10.8	11.829	102	102	1	-2	0	264	69894	9984.9
A0A4Y7KNM0	BTB domain-containing protein OS=Papaver somniferum OX=3469 GN=C5167_048962 PE=4 SV=1	C5167_048962	1	1	1	1	2.2	60.147	539	539	1	-2	1	265	1698500	47180
A0A4Y7KQU6	phosphoenolpyruvate carboxylase OS=Papaver somniferum OX=3469 GN=C5167_049747 PE=3 SV=1	C5167_049747	1	19	19	2	18.7	110.28	965	965	0	323.31	61	266	2305100000	27358000
A0A4Y7KQX3	Histone H2A OS=Papaver somniferum OX=3469 GN=C5167_049775 PE=3 SV=1	C5167_049775	1	1	1	1	8.5	15.797	153	153	0.0037736	5.8789	0	267	848640	121230
A0A4Y7KTM7	Delta-1-pyrroline-5-carboxylate synthase OS=Papaver somniferum OX=3469 GN=C5167_000841 PE=3 SV=1	C5167_000841	2	2	2	2	3.3	75.632	696	696;710	0	12.093	1	268	49362000	1175300
A0A4Y7KSJ5	Uncharacterized protein OS=Papaver somniferum OX=3469 GN=C5167_050813 PE=4 SV=1	C5167_050813	1	1	1	1	9.2	17.965	152	152	1	-2	0	269	5450000	681250
A0A4Y7KT65	L-ascorbate peroxidase OS=Papaver somniferum OX=3469 GN=C5167_000642 PE=3 SV=1	C5167_000642	2	2	2	2	8.8	27.685	250	250;258	0	25.548	2	270	74614000	3710600
A0A4Y7KTC5	Ig-like domain-containing protein OS=Papaver somniferum OX=3469 GN=C5167_050845 PE=4 SV=1	C5167_050845	2	3	3	3	3.7	92.362	834	834;834	0	22.833	3	271	22163000	407690
A0A4Y7KTS2	Uncharacterized protein OS=Papaver somniferum OX=3469 GN=C5167_000860 PE=4 SV=1	C5167_000860	1	1	1	1	6.4	17.685	156	156	1	-2	0	272	497450	49745
A0A4Y7L1W7	Vesicle-fusing ATPase OS=Papaver somniferum OX=3469 GN=C5167_003817 PE=3 SV=1	C5167_003817	2	1	1	1	2.8	48.264	430	430;435	0.0037313	5.8666	1	273	4559400	157220
A0A4Y7KUV3	phosphogluconate dehydrogenase (NADP(+)-dependent, decarboxylating) OS=Papaver somniferum OX=3469 GN=C5167_000767 PE=3 SV=1	C5167_000767	1	1	1	1	2.3	47.787	429	429	0	6.1101	0	274	1012900	34926
A0A4Y7KVA1	Uncharacterized protein OS=Papaver somniferum OX=3469 GN=C5167_000208 PE=4 SV=1	C5167_000208	3	1	1	1	12.5	13.634	128	128;258;258	0	20.522	1	275	13315000	1664400
A0A4Y7KW24	CDP-diacylglycerol--glycerol-3-phosphate 3-phosphatidyltransferase OS=Papaver somniferum OX=3469 GN=C5167_000667 PE=3 SV=1	C5167_000667	1	1	1	1	7	29.98	273	273	0	6.3974	1	276	2653400	265340
A0A4Y7KWB7	AAA+ ATPase domain-containing protein OS=Papaver somniferum OX=3469 GN=C5167_001806 PE=4 SV=1	C5167_001806	2	2	2	1	1.9	123.47	1134	1134;1091	0	11.602	2	277	237590000	3394200
A0A4Y7LBZ2	Peptidase A1 domain-containing protein OS=Papaver somniferum OX=3469 GN=C5167_045531 PE=3 SV=1	C5167_045531	2	1	1	1	3.2	47.165	436	436;436	0	105.65	2	278	19633000	1154900
A0A4Y7LCD2	Glutaredoxin-dependent peroxiredoxin OS=Papaver somniferum OX=3469 GN=C5167_045133 PE=3 SV=1	C5167_045133	2	1	1	1	7.4	24.465	230	230;231	0	6.2347	1	279	693780	43361
A0A4Y7LGA4	t-SNARE coiled-coil homology domain-containing protein OS=Papaver somniferum OX=3469 GN=C5167_046452 PE=3 SV=1	C5167_046452	2	1	1	1	3	29.986	269	269;269	0	6.6681	1	280	5236500	249360
A0A4Y7KX81	Adenosine kinase OS=Papaver somniferum OX=3469 GN=C5167_001152 PE=3 SV=1	C5167_001152	1	1	1	1	3.6	40.019	360	360	0	35.842	1	281	12339000	514120
A0A4Y7LDI2	phosphopyruvate hydratase OS=Papaver somniferum OX=3469 GN=C5167_045134 PE=3 SV=1	C5167_045134	6	4	4	4	11.7	47.997	444	444;444;253;353;407;473	0	233.41	8	282	478060000	15421000
A0A4Y7KXB1	Uncharacterized protein OS=Papaver somniferum OX=3469 GN=C5167_001243 PE=4 SV=1	C5167_001243	1	1	1	1	15.9	7.6771	63	63	0	6.4825	1	283	1288800	322210
A0A4Y7KXJ8	Asparagine synthetase [glutamine-hydrolyzing] OS=Papaver somniferum OX=3469 GN=C5167_002266 PE=4 SV=1	C5167_002266	1	1	1	1	3.1	66.489	590	590	0	9.9145	2	284	4913700	158510
A0A4Y7KXK7	Clathrin heavy chain OS=Papaver somniferum OX=3469 GN=C5167_002277 PE=3 SV=1	C5167_002277	1	2	2	2	1.4	165.62	1464	1464	0	14.087	3	285	18114000	226420
A0A4Y7KXN2	AMP-activated protein kinase glycogen-binding domain-containing protein OS=Papaver somniferum OX=3469 GN=C5167_001312 PE=4 SV=1	C5167_001312	1	1	1	1	2.5	65.864	591	591	1	-2	1	286	0	0
A0A4Y7KXU3	Tubulin/FtsZ GTPase domain-containing protein OS=Papaver somniferum OX=3469 GN=C5167_002125 PE=3 SV=1	C5167_002125	3	2	2	1	12.8	19.912	179	179;175;254	0	22.34	2	287	9055100	1131900
A0A4Y7KXY8	Urease domain-containing protein OS=Papaver somniferum OX=3469 GN=C5167_001211 PE=4 SV=1	C5167_001211	1	1	1	1	10.8	8.0701	74	74	1	-2	1	288	81300	13550
A0A4Y7KYD5	Histone H4 OS=Papaver somniferum OX=3469 GN=C5167_001358 PE=3 SV=1	C5167_001358	21	6	6	6	3	180.64	1643	1643;196;96;1092;103;474;114;119;122;124;376;165;266;96;96;195;103;150;1007;1012;99	0	79.535	24	289	367370000	4608500
A0A4Y7KZH5	CCR4-Not complex component Not N-terminal domain-containing protein OS=Papaver somniferum OX=3469 GN=C5167_001960 PE=3 SV=1	C5167_001960	2	1	1	1	1.7	81.61	756	756;770	0	6.2352	1	290	6866100	214570
A0A4Y7LBS5	Uncharacterized protein OS=Papaver somniferum OX=3469 GN=C5167_045744 PE=4 SV=1	C5167_045744	2	1	1	1	7.4	20.101	176	176;180	0	6.3701	1	291	3260200	296380
A0A4Y7KZP9	Carbohydrate kinase PfkB domain-containing protein OS=Papaver somniferum OX=3469 GN=C5167_002489 PE=4 SV=1	C5167_002489	1	1	1	1	4.1	43.413	395	395	0.0035336	5.7989	1	292	162610000	9033900
A0A4Y7KZR9	Protein kinase domain-containing protein OS=Papaver somniferum OX=3469 GN=C5167_002478 PE=3 SV=1	C5167_002478	1	1	1	1	3.5	47.112	425	425	1	-2	1	293	0	0
A0A4Y7LAR3	EGF-like calcium-binding domain-containing protein OS=Papaver somniferum OX=3469 GN=C5167_045360 PE=3 SV=1	C5167_045360	2	1	1	1	2.2	69.803	629	629;629	0	8.1948	2	294	8117800	225490
A0A4Y7LCP1	J domain-containing protein OS=Papaver somniferum OX=3469 GN=C5167_045766 PE=4 SV=1	C5167_045766	2	1	1	1	1	145.43	1330	1330;1331	1	-2	0	295	1555900	18746
A0A4Y7L071	Small ribosomal subunit protein bS18c OS=Papaver somniferum OX=3469 GN=C5167_002251 PE=4 SV=1	C5167_002251	1	1	1	1	9.4	30.482	267	267	1	-2	1	296	0	0
A0A4Y7L0E8	26S proteasome non-ATPase regulatory subunit 2 homolog OS=Papaver somniferum OX=3469 GN=C5167_001844 PE=3 SV=1	C5167_001844	4	2	2	2	2.8	98.162	892	892;893;894;911	0	12.064	2	297	7666800	129950
A0A4Y7LHQ3	Uncharacterized protein OS=Papaver somniferum OX=3469 GN=C5167_046965 PE=3 SV=1	C5167_046965	4	2	2	2	6.4	46.163	419	419;419;71;251	0	17.091	3	298	34673000	1507500
A0A4Y7L0R9	Non-specific serine/threonine protein kinase OS=Papaver somniferum OX=3469 GN=C5167_003393 PE=3 SV=1	C5167_003393	1	1	1	1	4.4	46.799	409	409	0.0035461	5.807	0	299	7845200	290560
A0A4Y7LEJ2	ubiquitinyl hydrolase 1 OS=Papaver somniferum OX=3469 GN=C5167_045497 PE=3 SV=1	C5167_045497	4	1	1	1	1.1	130.64	1115	1115;1122;1122;1138	0	6.8546	1	300	5647300	81844
A0A4Y7L0Y7	phosphoglycerate mutase (2,3-diphosphoglycerate-independent) OS=Papaver somniferum OX=3469 GN=C5167_002222 PE=3 SV=1	C5167_002222	2	2	2	2	6.1	60.629	557	557;1077	0	14.974	3	301	34134000	955920
A0A4Y7LES6	NAC-A/B domain-containing protein OS=Papaver somniferum OX=3469 GN=C5167_045989 PE=4 SV=1	C5167_045989	3	2	2	2	15.5	21.921	200	200;199;198	0	58.804	2	302	30385000	3376100
A0A4Y7LEW5	Beta-glucosidase OS=Papaver somniferum OX=3469 GN=C5167_046277 PE=4 SV=1	C5167_046277	2	1	1	1	1.9	69.276	630	630;1148	0	6.9065	2	303	11313000	323220
A0A4Y7L263	Phospholipid/glycerol acyltransferase domain-containing protein OS=Papaver somniferum OX=3469 GN=C5167_002521 PE=4 SV=1	C5167_002521	1	1	1	1	1.3	112.61	1007	1007	0	6.2015	1	304	5743300	78676
A0A4Y7LI74	Delta-1-pyrroline-5-carboxylate synthase OS=Papaver somniferum OX=3469 GN=C5167_046989 PE=3 SV=1	C5167_046989	2	2	2	2	3.5	79.381	733	733;767	0	60.466	4	305	82718000	1969500
A0A4Y7LFN7	5-methyltetrahydropteroyltriglutamate--homocysteine S-methyltransferase OS=Papaver somniferum OX=3469 GN=C5167_046286 PE=3 SV=1	C5167_046286	2	3	1	1	3.5	84.589	765	765;765	0	6.351	1	306	7246100	161020
A0A4Y7LEV6	Dihydroorotate dehydrogenase domain-containing protein OS=Papaver somniferum OX=3469 GN=C5167_046263 PE=4 SV=1	C5167_046263	2	1	1	1	2.8	46.604	427	427;427	0	6.0317	1	307	2902700	111640
A0A4Y7L342	PPIase cyclophilin-type domain-containing protein OS=Papaver somniferum OX=3469 GN=C5167_002888 PE=4 SV=1	C5167_002888	1	2	2	2	2.3	105.9	951	951	0	11.51	3	308	127190000	1956700
A0A4Y7LE19	Cysteine proteinase inhibitor OS=Papaver somniferum OX=3469 GN=C5167_046003 PE=3 SV=1	C5167_046003	2	1	1	1	3.8	26.73	239	239;260	0	6.8742	3	309	45817000	3272600
A0A4Y7LGM8	60S acidic ribosomal protein P0 OS=Papaver somniferum OX=3469 GN=C5167_047170 PE=3 SV=1	C5167_047170	2	1	1	1	4	34.087	321	321;329	0	18.808	1	310	21830000	1984500
A0A4Y7L409	Actin OS=Papaver somniferum OX=3469 GN=C5167_003478 PE=3 SV=1	C5167_003478	7	9	9	3	29.7	41.702	377	377;377;377;377;586;809;369	0	173.39	31	311	1561000000	50038000
A0A4Y7L436	Phosphoserine aminotransferase OS=Papaver somniferum OX=3469 GN=C5167_003258 PE=3 SV=1	C5167_003258	1	1	1	1	2.1	47.572	431	431	0	6.13	0	312	6174100	237470
A0A4Y7L489	HP domain-containing protein OS=Papaver somniferum OX=3469 GN=C5167_003267 PE=4 SV=1	C5167_003267	2	1	1	1	1.7	101.13	920	920;964	0	14.136	4	313	17122000	140240
A0A4Y7L546	Lipocalin/cytosolic fatty-acid binding domain-containing protein OS=Papaver somniferum OX=3469 GN=C5167_003733 PE=3 SV=1	C5167_003733	1	1	1	1	5.4	21.389	186	186	0	6.6255	1	314	16535000	1503200
A0A4Y7L556	Uncharacterized protein OS=Papaver somniferum OX=3469 GN=C5167_003590 PE=4 SV=1	C5167_003590	1	1	1	1	14.3	15.355	133	133	1	-2	1	315	2580200	286690
A0A4Y7L6E3	DUF223 domain-containing protein OS=Papaver somniferum OX=3469 GN=C5167_042415 PE=4 SV=1	C5167_042415	1	1	1	1	4.2	16.381	142	142	0	6.0497	1	316	0	0
A0A4Y7L8G5	ATP synthase subunit alpha, mitochondrial OS=Papaver somniferum OX=3469 GN=C5167_043855 PE=3 SV=1	C5167_043855	1	1	1	1	3.7	48.019	438	438	0	7.7775	1	317	4975800	207330
A0A4Y7L8X1	Bifunctional inhibitor/plant lipid transfer protein/seed storage helical domain-containing protein OS=Papaver somniferum OX=3469 GN=C5167_044215 PE=4 SV=1	C5167_044215	1	1	1	1	8.3	16.475	156	156	1	-2	1	318	1030600	93689
A0A4Y7L909	F-box domain-containing protein (Fragment) OS=Papaver somniferum OX=3469 GN=C5167_044612 PE=4 SV=1	C5167_044612	1	1	1	1	18.9	12.613	111	111	1	-2	1	319	365510	40612
A0A4Y7L9Z6	Fructose-bisphosphate aldolase OS=Papaver somniferum OX=3469 GN=C5167_045088 PE=3 SV=1	C5167_045088	3	3	3	3	15.9	38.413	358	358;357;357	0	169.17	8	320	45685000	1684900
A0A4Y7LAD0	Uncharacterized protein OS=Papaver somniferum OX=3469 GN=C5167_043720 PE=4 SV=1	C5167_043720	1	1	1	1	12.5	13.874	120	120	1	-2	0	321	1388800	173600
A0A4Y7LAD7	RNase H type-1 domain-containing protein (Fragment) OS=Papaver somniferum OX=3469 GN=C5167_043698 PE=4 SV=1	C5167_043698	1	1	1	1	3.3	41.897	363	363	0	6.4211	1	322	52573000	2285800
A0A4Y7LAY1	Uncharacterized protein OS=Papaver somniferum OX=3469 GN=C5167_044402 PE=3 SV=1	C5167_044402	1	1	1	1	2.9	45.695	411	411	1	-2	1	323	6482900	360160
A0A4Y7LB17	Thaumatin-like protein OS=Papaver somniferum OX=3469 GN=C5167_044290 PE=4 SV=1	C5167_044290	1	1	1	1	5.7	24.768	227	227	0	6.1808	1	324	5603300	622590
A0A4Y7LCI2	Vesicle-fusing ATPase OS=Papaver somniferum OX=3469 GN=C5167_045027 PE=3 SV=1	C5167_045027	1	1	1	1	9	20.209	177	177	1	-2	1	325	0	0
A0A4Y7LCW2	FAD-binding FR-type domain-containing protein OS=Papaver somniferum OX=3469 GN=C5167_046112 PE=4 SV=1	C5167_046112	1	1	1	1	7.9	26.491	239	239	0	6.3679	0	326	2543300	158960
A0A4Y7LF60	Ribosomal protein L19 OS=Papaver somniferum OX=3469 GN=C5167_046653 PE=3 SV=1	C5167_046653	1	1	1	1	9.1	11.535	99	99	1	-2	1	327	338630000	56438000
A0A4Y7LG55	GHMP kinase N-terminal domain-containing protein OS=Papaver somniferum OX=3469 GN=C5167_046304 PE=4 SV=1	C5167_046304	1	1	1	1	3.9	39.863	359	359	0	6.3047	1	328	12528000	544680
A0A4Y7LGQ9	Exocyst subunit Exo70 family protein OS=Papaver somniferum OX=3469 GN=C5167_046921 PE=3 SV=1	C5167_046921	1	1	1	1	1.9	72.949	644	644	0	6.0368	0	329	3683900	89851
A0A4Y7LHG7	ATP synthase subunit alpha OS=Papaver somniferum OX=3469 GN=C5167_047722 PE=3 SV=1	C5167_047722	1	2	2	2	4.1	59.931	556	556	0	13.936	3	330	42926000	1160200
A0A4Y7LJS2	V-type proton ATPase subunit E OS=Papaver somniferum OX=3469 GN=C5167_047728 PE=3 SV=1	C5167_047728	1	2	2	2	13.4	24.042	209	209	0	11.616	2	331	27392000	1712000
A0A4Y7LKQ0	AB hydrolase-1 domain-containing protein OS=Papaver somniferum OX=3469 GN=C5167_047492 PE=4 SV=1	C5167_047492	1	1	1	1	3.7	44.829	401	401	1	-2	1	332	0	0
A0A4Y7LKV7	Dynamin-type G domain-containing protein OS=Papaver somniferum OX=3469 GN=C5167_047572 PE=3 SV=1	C5167_047572	1	2	2	2	4.4	67.907	609	609	0	13.257	6	333	6476300	154200
